# Supplementary material for: Causal relationship between intervertebral disc degeneration and neurological disorders: A Mendelian randomization study
Source: Medicine (Baltimore). 2026 May 15;105(20):e46797. doi: 10.1097/MD.0000000000046797 (PMC13183146; doi:10.1097/MD.0000000000046797)
Supplement: Supplementary file 1 [file medi-105-e46797-s001.xlsx]

## Sheet: Sheet1
Table S1. Detailed information of SNPs selected for this study.
SNP	effect_allele	other_allele	eaf	beta	se	pval	F
rs3010043	G	A	0.7913	-0.0836	0.0143	4.72999e-09	34.1775
rs4473430	T	C	0.5523	-0.0651	0.0117	2.42097e-08	30.9592
rs3135840	T	A	0.2631	-0.0816	0.0133	9.26702e-10	37.6424
rs6470763	C	G	0.1652	-0.092	0.0159	6.81993e-09	33.4797
rs4284332	C	T	0.5571	0.0647	0.0117	3.46801e-08	30.58
rs17487277	G	C	0.404	0.0785	0.0118	3.42295e-11	44.2563
eaf: effective allele frequency; beta: per allele effect on the outcome; se: standard error; pval: p-value for the genetic association.
