# Supplementary material for: Causal relationship between intervertebral disc degeneration and neurological disorders: A Mendelian randomization study
Source: Medicine (Baltimore). 2026 May 15;105(20):e46797. doi: 10.1097/MD.0000000000046797 (PMC13183146; doi:10.1097/MD.0000000000046797)
Supplement: Supplementary file 2 [file medi-105-e46797-s002.xlsx]

## Sheet: Sheet1
Table S2. Analytical results of the weighted median and MR-Egger methods.
Exposure	Outcomes	Methods	OR	Lower	Upper	P
IVDD	Stroke	MR-Egger Estimate	1.07737	0.533866	2.1742	0.845364
		Weighted median Estimate	1.10442	0.990543	1.2314	0.073636
	Ischemic stroke	MR-Egger Estimate	1.10842	0.525879	2.33628	0.800095
		Weighted median Estimate	1.11895	0.992811	1.26112	0.0655085
	Lacunar stroke	MR-Egger Estimate	0.22717	0.00655123	7.87732	0.563072
		Weighted median Estimate	0.877809	0.566492	1.36021	0.55973
	Intracerebral hemorrhage	MR-Egger Estimate	1.53625	0.067351	35.0413	0.801165
		Weighted median Estimate	1.1279	0.747302	1.70235	0.566589
	Subarachnoid hemorrhage	MR-Egger Estimate	0.440314	0.0246506	7.86501	0.606776
		Weighted median Estimate	1.13747	0.736063	1.75778	0.561888
	Alzheimer's disease	MR-Egger Estimate	1.46072	0.5517	3.86751	0.488099
		Weighted median Estimate	0.882754	0.779775	0.999335	0.048779
	Parkinson's disease	MR-Egger Estimate	2.27248	0.389115	13.2715	0.429152
		Weighted median Estimate	0.753767	0.538802	1.0545	0.0988984
	Amyotrophic lateral sclerosis	MR-Egger Estimate	0.834112	0.17967	3.87234	0.85513
		Weighted median Estimate	0.88119	0.703982	1.10301	0.269525
	Dementia with Lewy bodies	MR-Egger Estimate	12.3903	0.389295	394.352	0.249214
		Weighted median Estimate	0.670766	0.365873	1.22973	0.1966
	frontotemporal dementia	MR-Egger Estimate	1.04034	0.000349612	3095.73	0.993148
		Weighted median Estimate	1.18762	0.396549	3.55676	0.758657
	Myasthenia gravis	MR-Egger Estimate	4.41471	0.0245207	794.825	0.605081
		Weighted median Estimate	0.992877	0.560647	1.75833	0.980441
	multiple sclerosis	MR-Egger Estimate	7.16188	0.037594	1364.38	0.596468
		Weighted median Estimate	1.17878	0.797598	1.74215	0.409205
	meningitis	MR-Egger Estimate	0.99832	0.98108	1.01586	0.859117
		Weighted median Estimate	0.999685	0.997678	1.0017	0.758883
	Migraine	MR-Egger Estimate	0.99222	0.957901	1.02777	0.686066
		Weighted median Estimate	1.00156	0.996669	1.00648	0.532033
	Epilepsy	MR-Egger Estimate	5.81065	0.387396	87.1553	0.27177
		Weighted median Estimate	1.09212	0.825361	1.44511	0.537406
	Neuroblastoma	MR-Egger Estimate	7.64447	0.0157996	3698.69	0.635356
		Weighted median Estimate	1.18726	0.49466	2.84959	0.700791
	Bell's palsy	MR-Egger Estimate	0.292987	0.0159343	5.38719	0.455027
		Weighted median Estimate	1.2855	0.80453	2.054	0.293551
	Osteomyelitis	MR-Egger Estimate	2.78649	0.406852	19.0845	0.373242
		Weighted median Estimate	0.951939	0.667399	1.35779	0.785733
OR: odds ratio; Lower: lower limit of the confidence interval for Odds Ratio; Upper: upper limit of the confidence interval for Odds Ratio; P: p value of the causal estimate.
