# Supplementary material for: Causal relationship between intervertebral disc degeneration and neurological disorders: A Mendelian randomization study
Source: Medicine (Baltimore). 2026 May 15;105(20):e46797. doi: 10.1097/MD.0000000000046797 (PMC13183146; doi:10.1097/MD.0000000000046797)
Supplement: Supplementary file 3 [file medi-105-e46797-s004.xlsx]

## Sheet: Sheet1
Table S6. Details of MVMR covariates.
Sample size	ncase	Number of SNPs	Consortium/PMID
461066	280508	9851867	MRC-IEU
335394	NA	11887865	GWAS and Sequencing Consortium of Alcohol and Nicotine use
158855	93015	2435045	GIANT
218792	172938	16380466	FinnGen
337159	41952	10894596	Neale Lab
462933	61702	9851867	MRC-IEU
